# Supplementary material for: Under pressure—exploring partner changes, physiological responses and telomere dynamics in northern gannets across varying breeding conditions
Source: PeerJ. 2023 Dec 1;11:e16457. doi: 10.7717/peerj.16457 (PMC10695113; doi:10.7717/peerj.16457)
Supplement: Supplemental Information 4 — ID, bird identification; Yr, year; PartnStatAft, partnership status; Sex, sex; BrSta, breeding stage, BS_JD, julian date of blood sampling; BM, body mass (g); BMvar, body mass variation (g day−1); URIC, Uric acid concentration in plasma (µmol L−1); GLU, Glucose concentration in plasma (mmol L−1); TP, Total protein concentration in plasma (g L−1); ALB, Albumin concentration in plasma (g L−1); GLOB, Globulin concentration in plasma (g L−1); A/G, Albumin/globulin ratio in plasma; TRIG, Triglycerides concentration in plasma (mmol L−1); CK,Creatine kinase activity in plasma (U L−1); BHB, Beta-hydroxybutyrate concentration in plasma (mmol L−1); PI_c, Peroxidation index in blood cells; PI_p, Peroxidation index in plasma; Ct_T, the number of cycles needed for the telomere sample to reach the critical point of being detected in qPCR; Ct_S, the number of cycles needed for the single copy gene sample to reach the critical point of being detected in qPCR; TL, Telomere length in blood cells (T/S ratio); OHdG, 8-hydroxy-2’-deoxyguanosine concentration (ng mL−1); TBARSt, Thiobarbituric acid reactive substances concentration divided by TRIG in plasma (µmol.mmol triglycerides−1); TAC, Total antioxidant capacity in plasma (mmol L−1 Trolox); HL, Heterophils:lymphocytes ratio; HCTTP, Hematocrit divided by plasma total protein concentration (ml erythrocytes.g protein−1); W6W3c, Omega-6/omega-3 ratio in blood cells; W6W3p, Omega-6/omega-3 ratio in plasma [file peerj-11-16457-s004.csv]

ID	Yr	PartnStatAft	Sex	BrSta	BS_JD	BM	BMvar	URIC	GLU	TP	ALB	GLOB	A/G	TRIG	CK	BHB	PI_c	PI_p	Ct_T	Ct_S	TL	OHdG	TBARSt	TAC	HL	HCTTP	W6W3c	W6W3p
90823971	2017	retained	M	CHICK	216	2600	-1.984127	559.5	13.23	39	15	24	0.625	0.435	1548	0.9770382	201.821261	196.1529888	24.76	25.88	1.866065962	11.4567001	12.65	1.9199362	2.8	1.282051282	0.545906241
90823984	2017	retained	M	EMPorINC	216	3150	16.6666667	1730	14.655	37.5	15	22.5	0.7	0.3	1213.5	0.8036135	201.5162299	139.6359672	25.12	25.93	1.505246711	250.4371829	4.64		1.7685475	1.12	0.341604392	0.057845936
90823986	2017	retained	F	CHICK	199	3350	-5	1248	15.67	40	15	25	0.6	0.75	1790	1.2322581	182.1449193	121.5884748	24.33	25.89	1.972465409	46.4535696	9.14	3.5485413	5.85	1.0125	0.400718495
110801231	2017	retained	F	EMPorINC	217	3100	-11.7647059	903	12.045	40.5	15			0.495	2391	0.3236563	199.2246177	167.6902955	25.47	26.12	0.52304247	44.2757577	9.55	3.2618761	2.4782609	1.185185185
110801232	2017	changed	M	EMPorINC	217	2900	21.4285714	1058	12.86	39	15	24	0.6	0.54	1803	0.9560737	205.7453069	220.0847154	25.51	26.32	1.172834949	56.7647604	13.54	3.2259429	4.0666667	1.076923077	0.41708505	0.210212463
110801233	2017	retained	M	EMPorINC	219	2800	-4.7619048	1014	12.96	45	16.5	28.5	0.6	0.66	1981.5	0.9907596	206.526044	160.6985009	24.40	26.13	2.219138944	108.6924156	12.44	4.0158865	4	1.088888889	0.408132056
110801234	2017	retained	M	EMPorINC	215	2850	-6.6666667	1292	16.81	42	14	28	0.5	0.44	1414	0.8368127	202.9121985	212.0124905	25.22	26.31	1.424050196	190.3997731	7.22	3.4991683	1.679803	1.023809524	0.336241703	0.296259229
110801257	2017	retained	F	CHICK	215	3200	-13.3333333	411	13.44	48	18	30	0.6	0.27	1279.5	0.6262195	188.8032937	183.4223044	24.32	25.89	1.986184991	13.6141761	25.43	1.9485082	3.3394737	1.072916667	0.45044952	0.452792166
110801610	2017	retained	M	EMPorINC	199	2900	9.5744681	1126.5	17.865	37.5	15	22.5	0.7	0.615	2044.5	0.8194209	199.7251079	191.0503019	25.22	26.37	1.484523571	33.7255766	10.5	2.441778	2.7546584	1.213333333	0.479656601	0.276626983
110801639	2017	changed	M	CHICK	215	2900	14.2857143	962	14.36	31	12	19	0.6	0.37	1370	0.8573389	199.5537957		26.21	26.55	0.846745312	24.4725381	7.46	2.317337	3.7647059	1.419354839	0.471477184	0.350685095
110803032	2017	changed	M	EMPorINC	215	2900	8.3333333	349.5	14.64	40.5	15	25.5	0.588235294	0.285	868.5	2.40365	196.1144642	157.460892	24.64	26.24	1.613283518	20.481166	13.84	2.3342305	1.5154762	1.098765432	0.400245954	0.458983248
110805612	2017	retained	M	CHICK	217	2850	2.9411765	1486	16.305	36	13.5	22.5	0.6	1.365	2605.5	0.5869162	198.2674179	152.5968967	25.65	26.74	1.424050196	30.9305566	8.95	4.7086062	3.65	1.25	0.460310131	0.204989337
110805619	2017	changed	M	CHICK	220	2300	-9.0909091	569	12.99	32	12	20	0.6	0.3	1278	1.0864182	213.8836439	208.8278551	24.87	25.87	1.064370182	45.0326855	25.59	2.8005887	1.7586207	1.40625	0.406859319
110805629	2017	retained	F	CHICK	197	2900	-0.6097561	753	15.375	34.5	13.5	21	0.6	0.42	945	1.3990626	196.070713	112.1566578	26.05	26.25	0.611320139	21.6530288	9.13	1.0024999	4.262605	1.434782609	0.50439386
110805631	2017	retained	F	CHICK	219	2900	-2.5	2164	14.715	46.5	18	28.5	0.6	0.645	3009	0.5870766	209.3334752	188.9339137	25.04	26.20	1.494849249	50.8092107	15.65		2.6133333	0.989247312
110805663	2017	retained	F	CHICK	219	3000	-5.5555556	604	15.44	40	14	26	0.5	0.64	3152	0.8299706	181.4291552	119.7356175	23.83	27.04	6.190259974	56.1086767	7.01	2.4335879	2.7019928	1.1125	0.398348411
110805773	2017	retained	F	EMPorINC	220	2950	-4.3478261	357	12.39	45	16.5	28.5	0.6	0.345	2343	0.8141518	197.1334663	193.2331005	24.95	25.68	0.882702996	19.2230152	13.09	3.2988608	0.8974359	1.022222222	0.422718184	0.268533558
90823971	2018	retained	M	EMPorINC	220	2925	-13.6363636	1382.91	13.74	36	15	21	0.714285714	0.465	520.5	1.8209716	210.0763859		24.59	25.93	2.173469735	121.2951561	4.12	1.5578527	2.7875	1.291666667	0.429781138
90823984	2018	retained	M	EMPorINC	216	3175	-1.4705882	972.495	16.155	42	16.5	25.5	0.647058824	0.39	820.5	1.0093425	207.7060555	204.8642677	24.77	26.36	2.584705666	86.6666743	25.27	1.6166158	1.0008361	1.05952381	0.362792148	0.23353678
90823986	2018	retained	F	CHICK	220	3125	-22.2222222	544.245	14.4	33	13.5	19.5	0.692307692	0.495	1304	1.6299047	223.4919581		24.46	25.96	1.892115293	71.1632939	14.12	1.4869204	1.9130435	1.515151515	0.398551698
110800160	2018	changed	F	CHICK	181	3475	4.4117647	731.61	17.07	37.5	15	22.5	0.666666667	0.945	258								4.24			1.2
110800168	2018	changed	M	CHICK	221	2875	-18.0555556		15.9										25.05	25.55	0.471392268				4.0076923
110800282	2018	retained	F	CHICK	218	3075	-10.2941176	794.055	14.235	34.5	13.5	21	0.642857143	0.3	1627.5	1.1850769	210.9659276	209.5198815	24.12	25.98	2.428389769	47.6919598	20.46	1.3474191	0.3545039	1.376811594	0.557093377	0.336467063
110800343	2018	changed	M	EMPorINC	219	2725	-7.8947368	214.125	12.33	40.5	15	25.5	0.588235294	0.405	637.5	0.7014387	199.5796318	179.1134324	24.35	26.14	1.152686347	16.2903512	9.62	1.4451204	2.0701357	1.135802469	0.564008443
110801232	2018	changed	M	EMPorINC	215	2625	-15	223.05	12.15	43.5	18	25.5	0.705882353	0.375	708	1.6573951	200.3254644	177.6106388	24.17	26.52	1.699369998	16.7276277	12.79	0.1679321	2.1034783	1.045977011	0.39736734	0.37247277
110801233	2018	retained	M	CHICK	219	2725	-8.3333333	472.86	14.16	36	13.5	22.5	0.6	0.6	288	0.9074327	238.2356657		24.96	26.19	1.569168196	38.130542	6.9	1.5954301	2.5122222	1.416666667	0.329254249
110801234	2018	retained	M	EMPorINC	215	3075	-11.2903226	704.835	10.83	34.5	15	19.5	0.769230769	0.225	577.5	1.1686404	191.9113331		24.69	26.23	1.945309895	53.0123413	19.69	2.2464783	2.9761905	1.275362319	0.417720942	0.240455651
110801257	2018	retained	F	CHICK	217	3375	-12.5	918.96	11.325	42	15	27	0.555555556	0.51	2338.5	0.7740162	206.8810715	212.712015	24.93	26.19	1.602139755	26.4481233	16.98	2.1139986	1.2501931	1.238095238	0.565188332	0.392546659
110801607	2018	retained	M	CHICK	216	2875	-14.7058824	704.835	12.405	34.5	15	19.5	0.769230769	0.21	439.5	0.7414325	191.3217663	204.5669976	23.21	26.02	3.160165247	54.1689556	28.2	1.1599655	2	1.362318841
110801610	2018	retained	M	EMPorINC	216	2675	-16.6666667	258.735	10.575	37.5	16.5	21	0.785714286	0.66	472.5	4.1337525	201.103639	192.9445645	24.83	26.39	1.972465409	28.7154547	8.52	0.8765274	0.5485803	1.28	0.479656601	0.457162429
110801632	2018	retained	F	CHICK	217	3075	-8.0645161												23.69	26.02	2.265767771				6.9652778
110801639	2018	changed	M	EMPorINC	215	2775	-10	240.9	13.245	39	15	24	0.625	0.63	541.5	2.2439008	197.39062	195.0206689	24.80	25.75	2.4794154	15.8646382	6.59	0.5458496	1.6485714	1.179487179	0.500371621	0.386657173
110801641	2018	changed	F	EMPorINC	217														23.59	25.64	1.866065983				2.6820652
110803029	2018	retained	M	EMPorINC	216	2975	-14.0625	231.975	11.655	36	15	21	0.714285714	0.435	472.5	2.0954642	185.7823388	197.7181582	24.11	25.42	2.128740365	22.7586242	16.61	1.0654862	1.3970588	1.333333333	0.427673909	0.39555292
110803032	2018	changed	M	CHICK	217	2775	-18.0555556	169.515	11.235	36	13.5	22.5	0.6	0.21	649.5	1.9642259	200.8911603	222.0465369	24.85	25.93	1.815038327	20.213248	31.44	1.4751824	7.3055556	1.388888889	0.434044057	0.360890106
110803048	2018	retained	M	CHICK	220	2725	-44.1176471	463.95	11.985	33	13.5	19.5	0.692307692	0.225	997.5	1.3127735	217.9110206		25.49	26.94	1.8276629	78.0221498		1.5901594	0.3993326	1.424242424	0.53638079
110803062	2018	retained	F	EMPorINC	217	3125	-7.3529412	579.93	16.23	40.5	16.5	24	0.6875	0.48	801	1.8384154	205.6176782	186.5688756	25.98	25.42	0.582366793	36.5939849	8.73	1.0024999	1.7922222	1.234567901	0.458177214	0.394214619
110803066	2018	retained	F	CHICK	219	2475	-20	446.1	13.485	39	15	24	0.625	0.18	850.5	1.1522373	207.3975714	219.6210643	24.00	25.75	1.121166078	29.4371514	44.6	1.6480385	1.1904762	1.320512821	0.396067158
110803072	2018	retained	M	CHICK	216	2825	-16.6666667	687	14.985	45	18	27	0.666666667	0.405	1134	1.0564078	199.9874014	210.9500318	25.04	25.42	1.117287138	43.9781601	10.9	0.9080205	1.4887446	1.133333333	0.429242452
110803075	2018	retained	M	EMPorINC	218	3225	0	669.15	13.41	34.5	13.5	21	0.642857143	0.555	499.5	0.5342551	203.920249	224.8877746	23.78	26.14	1.711190051	43.7270103	5.09	0.6784546	1.7478571	1.304347826	0.470016569	0.354295083
110803080	2018	changed	M	EMPorINC	219	3075	-1.3157895	267.66	13.41	34.5	15	19.5	0.769230769	0.465	519	1.5791525	193.7195123	188.358362	25.36	26.62	0.798298386	21.761511	12.63	1.3323882	1.5136876	1.31884058	0.513860936
110805605	2018	retained	F	CHICK	217	3175	-9.375	499.635	13.245	37.5	15	22.5	0.666666667	0.36	805.5	1.0417767	203.1408888	200.2961712	24.16	25.35	1.028113827	41.7167666	12.28	1.4977288	1.2675676	1.253333333	0.434031156	0.291227951
110805610	2018	changed	M	CHICK	216	3225	-1.6129032	2343.52	12.24	31.5	15	16.5	0.909090909	0.48	750	0.9622773	191.3447403	202.4748326	24.83	25.98	0.739693755	160.7315097	19.98	2.0575196	0.9659091	1.380952381	0.394822958
110805612	2018	retained	M	CHICK	217	2775	-4.3103448	437.175	9.735	22.5	12	10.5	1.142857143	0.225	771	0.6767914	201.9238459	194.0691847	24.83	26.23	1.765405993	55.6612533	10.33	1.0628596	0.328125	2.088888889	0.43568375	0.274109047
110805619	2018	changed	M	EMPorINC	219	2525	-11.5384615	472.86	12.33	36	13.5	22.5	0.6	0.375	2832	1.1014851	237.1028561		25.23	26.52	1.635804117	48.7033039	8.3	1.5653682	0.7296919	1.263888889	0.370623901
110805622	2018	changed	M	EMPorINC	218	2475	-10.9375	401.49	13.575	31.5	15	16.5	0.909090909	0.36	495	1.3283771	220.717367		24.30	26.93	2.789487333	32.9635468	13.65	1.2948107	1.4189189	1.492063492	0.455544523
110805629	2018	retained	F	EMPorINC	220	3425	-9.2592593	1097.4	12.825	37.5	15	22.5	0.666666667	0.465	213	0.9730308	202.7903878		24.81	25.56	1.125058485	89.1025218	12.01	1.8288995	0.8925	1.266666667	0.457920996
110805631	2018	retained	F	CHICK	218	2725	-14.2857143	178.44	8.91	33	13.5	19.5	0.692307692	0.69	553.5				25.72	26.17	0.726986259		2.76	1.1895939	4.0666667	1.424242424
110805648	2018	retained	M	CHICK	215	2625	0	562.08	14.985	37.5	16.5	21	0.785714286	0.495	576	1.6972196	233.533306		23.35	25.87	2.584705661	39.9440537	9.15	0.6245824	1.3752613	1.28	0.341648509
110805663	2018	retained	F	EMPorINC	219	3075	-15.3846154	124.905	10.08	33	13.5	19.5	0.692307692	0.63	903	3.0539506	188.0149036		24.18	26.53	3.410539567	9.1906903	5.55	1.2948107	2.7391304	1.378787879	0.558560536
110805685	2018	retained	F	CHICK	215	2825	-5.7142857	428.25	13.905	40.5	16.5	24	0.6875	0.6	795	2.0483989	235.5228195	207.4828563	24.47	25.71	1.064370182	28.2080858	6.65	1.1127259	1.7590133	1.259259259	0.317020653
110805735	2018	retained	F	CHICK	220	2875	-27.5	303.345	11.745	34.5	15	19.5	0.769230769	0.435	636	3.113659	215.1635096		23.81	26.02	3.095129987	27.6886764	17.96	1.4482058	0.9012195	1.449275362	0.461148563
110805773	2018	retained	F	EMPorINC	220	2975	-4.7619048	588.855	15.24	36	15	21	0.714285714	0.645	916.5	1.2854727	215.2383526	203.7753759	24.65	25.82	1.505246747	63.1838438	5.59	1.8030897	1.6522177	1.347222222	0.472450208	0.60101217
110805787	2018	changed	F	EMPorINC	216	3025	-11.6666667	481.785	12.495	33	13.5	19.5	0.692307692	0.435	106.5	0.9695181			23.37	26.16	3.116658319	56.3841245	5.93	1.1622161	3.8627451	1.424242424
90823971	2019	changed	M	EMPorINC	213	2950	-3.2608696	651.3	14.565	45	16.5	28.5	0.578947368	0.825	1204.5	0.8213599	217.2921034		24.51	25.87	0.855595026	63.0937233	5.22	1.4611107	4.7785714	1.066666667	0.387389235
90823984	2019	changed	M	EMPorINC	185	3100		642.39	13.32	40.5	18	22.5	0.8	0.78	208.5	0.5165084	210.3033096		24.77	25.69	0.852634892	102.8424712	3.4	1.480468	12.6458333	1.061728395	0.373394412
90823986	2019	retained	F	CHICK	186	3450	-8.3333333	918.96	14.07	37.5	18	19.5	0.923076923	0.465	598.5	1.2066039	177.2363568	187.1808309	24.70	25.81	0.972654947	135.9156721	23.95	1.6224216	8.8839286	1.386666667	0.496392454
110800160	2019	changed	F	CHICK	185	2900	0	642.39	14.235	40.5	18	22.5	0.8	0.705	250.5								12.88			1.296296296
110800168	2019	changed	M	EMPorINC	217	2850	-36.3636364	472.86	16.32	40.5	16.5			0.63	441	2.0960716			25.16	25.57	0.598739352	57.044726	1.17	1.1901085	1.0428571	1.160493827
110800282	2019	retained	F	EMPorINC	182	3100	-6.0344828	740.52	11.58	37.5	13.5	24	0.5625	0.27	1018.5	1.9770919	213.8875319	203.3288678	24.63	25.53	0.840896415	67.0356204	9.16	1.925686	3.7017544	1.266666667	0.340249677	0.390530413
110800343	2019	changed	M	EMPorINC	214	3125	8.0357143	1534.59	15.24	40.5	15	25.5	0.588235294	0.9	1225.5	0.9972981	207.6096856		25.74	25.72	0.32873569	137.0373061	7.82	1.77728	5.5934066	1.098765432	0.442235791
110801231	2019	retained	F	EMPorINC	184	3175	-8.6538462												24.56	25.61	0.933032992				4.4615385
110801232	2019	retained	M	EMPorINC	214	2975	2.5	276.585	13.575	43.5	16.5	27	0.611111111	0.57	1012.5	1.1065011	206.1749133		24.55	25.87	0.832198735	29.6428886	2.93	1.4675631	6.4747475	1.011494253	0.329887676
110801233	2019	retained	M	CHICK	185	2750		740.52	12.9	37.5	16.5	21	0.785714286	0.555	1168.5				25.80	25.42	0.659753955		5.18		7.5416667	1.413333333
110801234	2019	changed	M	EMPorINC	214	3150	-8.6206897	446.1	14.655	45	16.5	28.5	0.578947368	0.51	2245.5	2.3198681	213.2111002	204.984241	25.49	25.94	0.455334917	56.7065974	12.31	1.8418044	0.5471939	0.977777778	0.336584527	0.351875446
110801257	2019	changed	F	EMPorINC	184	3550	9.2592593	749.445	13.815	42	15	27	0.555555556	0.48	1630.5				24.97	25.69	0.549046407	64.2398507	22.63	1.1320365	4.3186275	1.142857143		0.387094964
110801607	2019	retained	M	EMPorINC	213	2825	-6.4814815	1275.84	15.315	36	15	21	0.714285714	0.315	1132.5	1.1247016			25.89	25.73	0.298333936	173.5179886	16.23	1.6159691	2.8280423	1.305555556
110801610	2019	changed	M	EMPorINC	183	3100	2.7777778	1400.76	15.315	36	16.5	19.5	0.846153846	1.35	279				25.24	25.95	0.545253866		8			1.236111111	0.420018615
110801632	2019	retained	F	EMPorINC	219	3500	17.8571429												25.53	25.42	1.071773463				2.5196078
110801641	2019	changed	F	CHICK	213	3200	10												25.44	25.42	0.846745312				4.2026144
110803029	2019	retained	M	EMPorINC	214	3200	-2.3255814	776.22	13.815	42	16.5	25.5	0.647058824	0.645	1135.5	1.6100522	210.0204421	197.0449952	24.48	25.83	0.849684999	101.3332748	6.64	1.9644006	4.6995192	1.071428571	0.381318761	0.470354666
110803032	2019	retained	M	EMPorINC	216	3025	6.6176471	562.08	14.91	40.5	15	25.5	0.588235294	0.555	799.5	2.520046	210.6402848	208.5018193	24.21	25.56	1.148698355	53.5125036	7.81	1.3514193	1.6106138	1.259259259	0.378860094	0.53265042
110803048	2019	retained	M	EMPorINC	218	2700													24.69	25.42	1.424050196				5.1666667		0.397846505
110803062	2019	retained	F	EMPorINC	217	3100	8.8235294	455.025	13.485	40.5	16.5	24	0.6875	0.465	1932		213.9418592	182.1284791	24.25	25.57	1.125058485	56.4818989	10.24	1.2352755	0.612693	1.234567901	0.357549683	0.619385964
110803066	2019	retained	F	EMPorINC	213	2825	-5	463.95	14.07	55.5	21	34.5	0.608695652	0.465	666		228.5192164		24.79	25.73	0.639492791	51.5145807	3.6	1.8934238	3.2090909	0.864864865	0.35398273
110803072	2019	retained	M	EMPorINC	216	2950	13.2352941	294.42	13.32	40.5	15	25.5	0.588235294	0.57	1074	2.8070042	218.9448608		24.77	26.08	1.117287138	32.1742733	7.11	1.183656	2.0037037	1.234567901	0.315193216
110803075	2019	retained	M	EMPorINC	213	2950	-18.75	410.415	16.575	46.5	18	28.5	0.631578947	0.57	556.5	2.4199708	237.8533724	198.5036574	24.50	25.80	0.820741609	62.9230243	6.42	1.7192081	4.6953782	1	0.327391335	0.46953367
110803080	2019	changed	M	EMPorINC	218	3350	35	481.785	14.655	36	13.5	22.5	0.6	0.39	1696.5	1.2765601	218.649002		24.19	25.59	1.189207115	58.7178915	8.96	1.2997998	0.5599655	1.277777778	0.331328261
110805605	2019	retained	F	EMPorINC	220	3350	1.3888889	499.635	13.32	39	15	24	0.625	0.24	1147.5	1.2920714	225.5316424	201.6887636	26.01	26.70	0.726986259	94.3042104	15.85	1.4451204	0.6444444	1.256410256	0.341648853	0.293955093
110805610	2019	changed	M	EMPorINC	217	3025	8.3333333	1186.62	13.08	45	16.5	28.5	0.578947368	0.42	861	1.8478914	236.8603709		25.99	26.31	0.416099367	103.4856837	4.14	1.4933729	1.1758721	1.044444444	0.296226365
110805612	2019	changed	M	EMPorINC	217	3000	-6.25	829.74	14.4	57	19.5	37.5	0.52	0.615	862.5	0.9766758	190.0454693	194.5840727	22.88	25.51	2.789487333	67.9348787	4.81	1.6030643	0.9848609	0.692982456	0.338999242	0.33901298
110805619	2019	retained	M	EMPorINC	185	3000		455.025	15.405	42	18	24	0.75	0.615	426				25.40	26.62	0.776468875		12.51		9.7936508	1.19047619
110805622	2019	changed	M	CHICK	214	2575	-25.9615385	1516.74	12.495	43.5	18	25.5	0.705882353	0.24	1612.5	1.461411	205.5298257		23.62	25.54	1.705269784	155.7164769	30.81	1.7514703	0.3831169	1.103448276	0.374878029
110805648	2019	retained	M	EMPorINC	217	2875	3.6764706	571.005	14.49	43.5	16.5	27	0.611111111	0.315	907.5	2.0211005	227.6179949		24.81	25.62	0.790041312	84.3695568	3.14	1.2675377	2.0456522	1.08045977	0.414694517
110805663	2019	changed	F	EMPorINC	185	3050	-1.8518519	1017.105	12.495	42	18	24	0.75	0.435	1701				24.40	25.83	0.898132373		10.9		4.3298611	1.095238095
110805685	2019	retained	F	EMPorINC	220	2950	-11.7647059	347.955	14.49	42	15	27	0.555555556	0.525	991.5	2.1529462	212.7402788		24.17	25.50	0.837987135	46.635482	4.64	1.2572333	0.7172619	1.130952381	0.375410681
110805735	2019	retained	F	EMPorINC	213	3000	-15	588.855	13.485	40.5	16.5	24	0.6875	0.645	1074	4.3279903	202.4723036		26.10	26.31	0.385552706	36.6374895	9.27	1.4300895	1.7314815	1.209876543	0.436724817
110805773	2019	retained	F	EMPorINC	214	3250	80	401.49	14.565	46.5	16.5	30	0.55	0.525	1206	1.2126707	209.4217397	193.9310451	24.45	26.06	1.375541818	48.8771583	15.92	1.4094912	0.3786723	0.967741935	0.378108119	0.359242176
110805787	2019	changed	F	EMPorINC	185	3300		633.465	13.155	36	16.5	19.5	0.846153846	0.66	181.5	1.2642388			25.21	25.42	0.993092495	57.5340241	2.97	1.7579227	7.2454545	1.333333333
